# Supplementary material for: Drosophila pVALIUM10 TRiP RNAi lines cause undesired silencing of Gateway-based transgenes
Source: Life Sci Alliance. 2022 Nov 29;6(2):e202201801. doi: 10.26508/lsa.202201801 (PMC9711858; doi:10.26508/lsa.202201801)
Supplement: Supplementary file 1 [file LSA-2022-01801_SdataF2.xlsx]

## Sheet: Fig2H
nub>BuGZ-RNAi[TRIPJF02830] ubi-Rnase H1-GFP									nub>BuGZ-RNAi[KK104498] ubi-Rnase H1-GFP									nub> control ubi-Rnase H1-GFP									nub>myc-RNAi[TRiPJF0176] ubi-RNaseH1-GFP									nub>myc-RNAi[TRiPHMS01538] ubi-RNaseH1-GFP									nub>myc-RNAi[GD2948] ubi-RNaseH1-GFP
	Area	Mean intensity		Mean intensities						Area	Mean intensity		Mean intensities						Area	Mean intensity		Mean intensities						Area	Mean intensity		Mean intensities						Area	Mean intensity		Mean intensities						Area	Mean intensity		Mean intensities
1	3074.48	9.143		Pouch	Notum	Ratio			1	3123.69	13.411		Pouch	Notum	Ratio			1	3118.66	18.248		Pouch	Notum	Ratio			1	3115.65	5.184		Pouch	Notum	Ratio			1	3115.65	13.23		Pouch	Notum	Ratio			1	3126.71	29.481		Pouch
2	3074.48	11.777		9.143	11.777	0.776344			2	3123.69	14.182		13.411	14.182	0.945635			2	3118.66	14.722		18.248	14.722	1.23951			2	3115.65	7.407		5.184	7.407	0.699878			2	3115.65	13.93		13.23	13.93	0.949749			2	3126.71	25.641		29.481
3	3037.66	10.627		10.627	13.344	0.796388			3	3090.25	11.818		11.818	10.639	1.11082			3	3031.82	16.555		16.555	14.934	1.10854			3	3121.68	6.204		6.204	9.16	0.677293			3	3127.72	18.523		18.523	13.827	1.33963			3	3066.39	33.524		33.524
4	3037.66	13.344		6.756	9.179	0.736028			4	3090.25	10.639		15.799	11.144	1.41771			4	3031.82	14.934		11.728	13.125	0.893562			4	3121.68	9.16		7.083	10.847	0.652992			4	3127.72	13.827		16.618	12.087	1.37487			4	3066.39	29.432		18.973
5	3035.57	6.756		7.565	9.511	0.795395			5	3035.57	15.799		18.593	15.766	1.17931			5	3127.72	11.728		16.715	12.685	1.3177			5	3123.69	7.083		8.888	13.436	0.661506			5	3127.72	16.618		17.014	14.001	1.2152			5	3123.69	18.973
6	3035.57	9.179		10.157	15.061	0.674391			6	3035.57	11.144		16.32	13.394	1.21846			6	3127.72	13.125		19.484	18.676	1.04326			6	3123.69	10.847		8.58	15.92	0.538945			6	3127.72	12.087		17.577	13.437	1.3081			6	3123.69	16.289
7	3078.47	7.565		11.383	16.679	0.682475			7	3118.66	18.593		10.326	9.882	1.04493			7	3121.68	16.715		24.067	21.12	1.13954			7	3123.69	8.888		8.126	14.426	0.563289			7	3117.66	17.014		16.633	13.083	1.27134
8	3078.47	9.511		11.435	16.706	0.684485			8	3118.66	15.766		12.413	9.978	1.24404			8	3121.68	12.685		18.722	16.154	1.15897			8	3123.69	13.436		10.32	14.01	0.736617			8	3117.66	14.001		19.375	14.674	1.32036
9	3123.69	10.157		7.727	10.498	0.736045			9	3090.25	16.32		13.535	12.085	1.11998			9	3181.41	19.484		8.153	10.909	0.747365			9	3054.66	8.58		11.416	17.678	0.645774			9	3117.66	17.577		16.658	12.757	1.30579
10	3123.69	15.061							10	3090.25	13.394		16.288	16.236	1.0032			10	3181.41	18.676		16.112	16.202	0.994445			10	3054.66	15.92		12.169	16.801	0.724302			10	3117.66	13.437		22.983	14.944	1.53794
11	3078.47	11.383							11	3077.59	10.326		9.87	10.613	0.929992			11	3066.39	24.067		10.079	11.154	0.903622			11	3117.66	8.126		8.969	14.237	0.629978			11	3117.66	16.633		19.041	11.985	1.58874
12	3078.47	16.679							12	3077.59	9.882							12	3066.39	21.12		19.059	17.538	1.08673			12	3117.66	14.426		13.696	18.669	0.733623			12	3117.66	13.083		18.029	13.464	1.33905
13	3121.68	11.435							13	3047.04	12.413							13	3117.66	18.722		18.854	13.381	1.40901			13	3078.47	10.32		15.432	16.501	0.935216			13	3127.72	19.375		16.67	14.974	1.11326
14	3121.68	16.706							14	3047.04	9.978							14	3117.66	16.154							14	3078.47	14.01							14	3127.72	14.674
15	3037.66	7.727							15	3035.57	13.535							15	3066.39	8.153							15	3060.19	11.416							15	3117.66	16.658
16	3037.66	10.498							16	3035.57	12.085							16	3066.39	10.909							16	3060.19	17.678							16	3117.66	12.757
									17	3074.48	16.288							17	3118.66	16.112							17	3075.39	12.169							17	3054.99	22.983
									18	3074.48	16.236							18	3118.66	16.202							18	3075.39	16.801							18	3054.99	14.944
									19	3115.65	9.87							19	3037.66	10.079							19	3085.25	8.969							19	3115.65	19.041
									20	3115.65	10.613							20	3037.66	11.154							20	3085.25	14.237							20	3115.65	11.985
																		21	3117.66	19.059							21	25.677	13.696							21	3127.72	18.029
																		22	3117.66	17.538							22	25.677	18.669							22	3127.72	13.464
																		23	3127.72	18.854							23	49.552	15.432							23	3031.82	16.67
																		24	3127.72	13.381							24	49.552	16.501							24	3031.82	14.974
[truncated: 2 more columns]
