# Supplementary material for: Drosophila pVALIUM10 TRiP RNAi lines cause undesired silencing of Gateway-based transgenes
Source: Life Sci Alliance. 2022 Nov 29;6(2):e202201801. doi: 10.26508/lsa.202201801 (PMC9711858; doi:10.26508/lsa.202201801)
Supplement: Supplementary file 2 [file LSA-2022-01801_SdataF3.1.xlsx]

## Sheet: Fig3H
nub>BuGZ-RNAi[TRIPJF02830] ubi-mCherry									nub>BuGZ-RNAi[TRIPJF02830] ubi-mCherry-delta attB									nub>BuGZ-RNAi[KK104498] ubi-mCherry									nub>BuGZ-RNAi[KK104498] ubi-mCherry-delta attB
	Area	Mean intensity		Mean intensities						Area	Mean intensity		Mean intensities						Area	Mean intensity		Mean intensities						Area	Mean intensity		Mean intensities
1	4937.31	641.536		Pouch	Notum	Ratio			1	8660.16	1387.26		Pouch	Notum	Ratio			1	8245.37	843.912		Pouch	Notum	Ratio			1	4837.34	872.859		Pouch	Notum	Ratio
2	4937.31	898.776		641.536	898.776	0.713789			2	8660.16	1305.23		1387.26	1305.23	1.06284			2	8245.37	885.284		843.912	885.284	0.953267			2	4837.34	732.481		872.859	732.481	1.19165
3	5278.31	908.279		908.279	1185.55	0.766128			3	5739.88	1176.75		1176.75	1313.12	0.896144			3	9627.14	822.141		822.141	899.208	0.914295			3	4937.31	813.108		813.108	781.114	1.04096
4	5278.31	1185.55		795.927	1059.39	0.751308			4	5739.88	1313.12		1177.3	1264.66	0.930918			4	9627.14	899.208		985.326	1119	0.880541			4	4937.31	781.114		1071.98	1070.02	1.00183
5	5313.97	795.927		933.525	1221.46	0.76427			5	5473.19	1177.3		876.772	1007.27	0.870446			5	6967.57	985.326							5	6014	1071.98		1253.13	1008.84	1.24216
6	5313.97	1059.39		429.761	781.683	0.549789			6	5473.19	1264.66		689.385	852.891	0.808292			6	6967.57	1119							6	6014	1070.02		954.034	1043.07	0.91464
7	5309.16	933.525		834.144	1099.61	0.758579			7	5430.51	876.772		589.608	681.353	0.865349												7	5278.89	1253.13
8	5309.16	1221.46		741.207	1046.53	0.708251			8	5430.51	1007.27		931.464	917.472	1.01525												8	5278.89	1008.84
9	5293.44	429.761		1091.82	1580.79	0.690676			9	4837.34	689.385		1119.46	1143.52	0.978966												9	5849.19	954.034
10	5293.44	781.683		485.548	877.431	0.553375			10	4837.34	852.891		1078.04	977.677	1.10266												10	5849.19	1043.07
11	3856.41	834.144		851.589	1113.16	0.765021			11	5671.6	589.608		1314.88	1274.68	1.03154
12	3856.41	1099.61		854.114	1168.3	0.731075			12	5671.6	681.353
13	4899.16	741.207		402.298	622.048	0.646731			13	5407.84	931.464
14	4899.16	1046.53		850.683	1090.66	0.779969			14	5407.84	917.472
15	6780.53	1091.82							15	8867.24	1119.46
16	6780.53	1580.79							16	8867.24	1143.52
17	4837.34	485.548							17	7386.03	1078.04
18	4837.34	877.431							18	7386.03	977.677
19	5711.73	851.589							19	6217.95	1314.88
20	5711.73	1113.16							20	6217.95	1274.68
21	4102.66	854.114
22	4102.66	1168.3
23	5238.86	402.298
24	5238.86	622.048
25	4415.6	850.683
26	4415.6	1090.66
