# Supplementary material for: Drosophila pVALIUM10 TRiP RNAi lines cause undesired silencing of Gateway-based transgenes
Source: Life Sci Alliance. 2022 Nov 29;6(2):e202201801. doi: 10.26508/lsa.202201801 (PMC9711858; doi:10.26508/lsa.202201801)
Supplement: Supplementary file 3 [file LSA-2022-01801_SdataF3.2.xlsx]

## Sheet: Fig3M
nub>myc-RNAi[TRiPJF0176] ubi-mCherry									nub>myc-RNAi[TRiPJF0176] ubi-mCherry-delta attB									nub>myc-RNAi[TRiPHMS01538] ubi-mCherry									nub>myc-RNAi[TRiPHMS01538] ubi-mCherry-delta attB
	Area	Mean intensity		Mean intensities						Area	Mean intensity		Mean intensities						Area	Mean intensity		Mean intensities						Area	Mean intensity		Mean intensities
1	6672.6	721.393		Pouch	Notum	Ratio			1	6681.1	1461.78		Pouch	Notum	Ratio			1	5278.31	1531.22		Pouch	Notum	Ratio			1	1777.47	1492.07		Pouch	Notum	Ratio
2	6672.6	1072.53		721.393	1072.53	0.672611			2	6681.1	1273.9		1461.78	1273.9	1.14748			2	5278.31	959.105		1531.22	959.105	1.59651			2	1777.47	1242.22		1492.07	1242.22	1.20113
3	6070.59	936.355		936.355	1415.23	0.661626			3	4837.34	1248.89		1248.89	711.644	1.75494			3	6384.33	1221.54		1221.54	821.027	1.48782			3	3959.93	1235.87		1235.87	838.09	1.47463
4	6070.59	1415.23		718.782	899.868	0.798764			4	4837.34	711.644		1537.64	1072.75	1.43337			4	6384.33	821.027		1208.01	959.492	1.259			4	3959.93	838.09		1355.16	805.591	1.6822
5	5802.78	718.782		779.508	1028.23	0.75811			5	5189.19	1537.64		1194.92	1010.76	1.18219			5	4557.87	1208.01		1120.37	1188.21	0.942898			5	4899.16	1355.16
6	5802.78	899.868		457.316	1078.49	0.424032			6	5189.19	1072.75		1193.79	1220.56	0.978069			6	4557.87	959.492		740.963	944.934	0.784143			6	4899.16	805.591
7	6759.47	779.508		606.914	1155.13	0.525406			7	5129.71	1194.92		953.198	987.881	0.964892			7	4716.39	1120.37
8	6759.47	1028.23							8	5129.71	1010.76		918.034	1034.13	0.887738			8	4716.39	1188.21
9	5605.07	457.316							9	4268.66	1193.79							9	4716.39	740.963
10	5605.07	1078.49							10	4268.66	1220.56							10	4716.39	944.934
11	5553.23	606.914							11	5150.36	953.198
12	5553.23	1155.13							12	5150.36	987.881
									13	8564.21	918.034
									14	8564.21	1034.13
