# Supplementary material for: Drosophila pVALIUM10 TRiP RNAi lines cause undesired silencing of Gateway-based transgenes
Source: Life Sci Alliance. 2022 Nov 29;6(2):e202201801. doi: 10.26508/lsa.202201801 (PMC9711858; doi:10.26508/lsa.202201801)
Supplement: Supplementary file 4 [file LSA-2022-01801_SdataF3.3.xlsx]

## Sheet: Fig3Q_1
nub>mRFP SmD3:HA control									nub>mRFP SmD3:HA BuGZ-RNAi[TRIPJF02830]									nub>mRFP SmD3:HA BuGZ-RNAi[KK104498]
	Area	Mean intensity		Mean intensities						Area	Mean intensity		Mean intensities						Area	Mean intensity		Mean intensities
1	5369.66	1382.69		HA	RFP	Ratio			1	5434.64	597.585		HA	RFP	Ratio			1	7568.3	1083.35		HA	RFP	Ratio
2	5369.66	1562.1		1382.69	1562.1	0.885146			2	5434.64	1275.68		597.585	1275.68	0.468444			2	7568.3	1210.65		1083.35	1210.65	0.894844
3	4162.19	1524.74		1524.74	1477.55	1.03194			3	7462.37	204.543		204.543	655.525	0.312029			3	2387.39	888.894		888.894	1257.62	0.706807
4	4162.19	1477.55		1414.33	1207.11	1.17167			4	7462.37	655.525		224.428	570.006	0.393729			4	2387.39	1257.62		1391.17	1463.14	0.950809
5	4192.05	1414.33		1207.3	1493.64	0.808294			5	7132.82	224.428		876.278	992.07	0.883282			5	6057.82	1391.17		811.112	1144.36	0.708794
6	4192.05	1207.11		1920.27	1186.59	1.61831			6	7132.82	570.006		951.284	969.185	0.98153			6	6057.82	1463.14		1392.67	1609.5	0.865282
7	6252.7	1207.3		1093.06	1045.57	1.04542			7	8335.33	876.278		767.925	1679.28	0.457295			7	2259.09	811.112		933.477	1196.63	0.78009
8	6252.7	1493.64		764.517	803.828	0.951095			8	8335.33	992.07		513.571	1092.88	0.469924			8	2259.09	1144.36
9	6719.41	1920.27		624.914	800.359	0.780792			9	7693.75	951.284		734.598	1414.22	0.519438			9	3979.93	1392.67
10	6719.41	1186.59							10	7693.75	969.185		712.194	1361.68	0.523026			10	3979.93	1609.5
11	5436.11	1093.06							11	5014.06	767.925							11	5278.31	933.477
12	5436.11	1045.57							12	5014.06	1679.28							12	5278.31	1196.63
13	3983	764.517							13	4713.51	513.571
14	3983	803.828							14	4713.51	1092.88
15	4412.94	624.914							15	5081.69	734.598
16	4412.94	800.359							16	5081.69	1414.22
									17	4609.05	712.194
									18	4609.05	1361.68

## Sheet: Fig3Q_2
nub>mRFP SmD3:3xHA control						nub>mRFP SmD3:3xHA BuGZ-RNAi[TRiP.JF02830]						nub>mRFP SmD3:3xHA BuGZ-RNAi[KK104498]
	Area	HA Puncta nr.	HA Puncta per 1000 square-um				Area	HA Puncta nr.	HA Puncta per 1000 square-um				Area	HA Puncta nr.	HA Puncta per 1000 square-um
1	882.09	50	56.6836			1	1513.99	0	0			1	1466.91	62	42.2658
2	882.09	60	68.0203			2	882.09	0	0			2	1513.99	85	56.1431
3	339.665	27	79.4901			3	882.09	0	0			3	1513.99	38	25.0993
4	1513.99	74	48.8775			4	1595.2	0	0			4	1513.99	40	26.4203
5	1595.2	33	20.687			5	1513.99	0	0			5	1595.2	74	46.3891
6	1513.99	58	38.3094			6	1513.99	0	0			6	943.718	63	66.7572
7	1513.99	30	19.8152			7	1513.99	0	0			7	882.09	43	48.7479
8	1595.2	78	48.8966			8	1513.99	0	0			8	882.09	45	51.0152
9	1513.99	85	56.1431			9	1513.99	0	0			9	882.09	53	60.0846
10	1513.99	66	43.5935
11	1595.2	75	47.0159
12	2123.37	117	55.1012
13	4030.98	108	26.7925
14	2726.93	165	60.5076
15	6217.32	234	37.6368
16	2726.93	161	59.0408
